# Supplementary material for: Comparison and calibration of transcriptome data from RNA-Seq and tiling arrays
Source: BMC Genomics. 2010 Jun 17;11:383. doi: 10.1186/1471-2164-11-383 (PMC3091629; doi:10.1186/1471-2164-11-383)
Supplement: Additional file 2 — Black list regions. List of regions deemed unreliable, for the tiling array used in this work, based on nearest neighbor analysis. [file 1471-2164-11-383-S2.TXT]

I	52944	53075
I	212206	212417
I	213537	214191
I	214790	215178
I	215362	215465
I	216802	216909
I	220968	221157
I	234018	234551
I	235313	235416
I	253702	253808
I	317316	317577
I	317976	318094
I	336333	336524
I	338565	338728
I	338873	339556
I	339785	340490
I	340557	340819
I	340877	341159
I	360030	360164
I	502781	502881
I	599312	600444
I	600557	600818
I	678949	679082
I	722714	722839
I	728920	729201
I	729424	729621
I	829007	829209
I	837239	837340
I	923296	923725
I	923965	924151
I	924287	924448
I	924483	924605
I	934048	934212
I	934731	935014
I	973977	974230
I	1031613	1031761
I	1139849	1140266
I	1159237	1159439
I	1168351	1168451
I	1194643	1194811
I	1332009	1332117
I	1347193	1347408
I	1425978	1426228
I	1426297	1426403
I	1426458	1426587
I	1473212	1473427
I	1473682	1473947
I	1474145	1474597
I	1474634	1474760
I	1534644	1534776
I	1535455	1535560
I	1556741	1556841
I	1593781	1593896
I	1631949	1632054
I	1649108	1649211
I	1673441	1673548
I	1757027	1757233
I	1757660	1757837
I	1760832	1761210
I	1761247	1761457
I	1761492	1761610
I	1761648	1761803
I	1826000	1826278
I	1852685	1852970
I	1867745	1867851
I	1976518	1976699
I	1976833	1977089
I	1977188	1977467
I	2046599	2046860
I	2050537	2050638
I	2050893	2053334
I	2147830	2147960
I	2214310	2214433
I	2214643	2214805
I	2215136	2215270
I	2215300	2215810
I	2343168	2343398
I	2365439	2365576
I	2365614	2365882
I	2365974	2366079
I	2366799	2367076
I	2372334	2372507
I	2376779	2376966
I	2459230	2459351
I	2459587	2459714
I	2506814	2506943
I	2539723	2539847
I	2542748	2543072
I	2543522	2543648
I	2543827	2544000
I	2544172	2544316
I	2563415	2563545
I	2943321	2943423
I	2984470	2984571
I	2996005	2996363
I	3000218	3000336
I	3036434	3036542
I	3151366	3151495
I	3171631	3172431
I	3181984	3182187
I	3182365	3182505
I	3200903	3201004
I	3271010	3271161
I	3271205	3271549
I	3271588	3271781
I	3271995	3272147
I	3363204	3363334
I	3364005	3364907
I	3365073	3365199
I	3365367	3365892
I	3365931	3366130
I	3485851	3485998
I	3486394	3486517
I	3487125	3487236
I	3487434	3487537
I	3491085	3491218
I	3553316	3553447
I	3555956	3556297
I	3557460	3557567
I	3664425	3664534
I	3665276	3665405
I	3699984	3700088
I	3703985	3704119
I	3704802	3704903
I	3746075	3746209
I	3747001	3747207
I	3763143	3763627
I	3763795	3764030
I	3764078	3764313
I	3764535	3764804
I	3764847	3765074
I	3765370	3765576
I	3765626	3765728
I	3765820	3765945
I	3990282	3990422
I	3990514	3990716
I	4284611	4284855
I	4286085	4286385
I	4286956	4287075
I	4287539	4287660
I	4288699	4288904
I	4290809	4290917
I	4291508	4291651
I	4292313	4292415
I	4293341	4293454
I	4293762	4293925
I	4293967	4294112
I	4342686	4345621
I	4345720	4348514
I	4348610	4351351
I	4351509	4354258
I	4354404	4355699
I	4355738	4357151
I	4382288	4382452
I	4456691	4457092
I	4459558	4459675
I	4459791	4459943
I	4465451	4465587
I	4540320	4540567
I	4540703	4541010
I	4541054	4541750
I	4541787	4542054
I	4542180	4542287
I	4542407	4542759
I	4542830	4543017
I	4543055	4543316
I	4543356	4543533
I	4543580	4543954
I	4543996	4544122
I	4544171	4544565
I	4545119	4545306
I	4545353	4545535
I	4545575	4545708
I	4545846	4545957
I	4546063	4546266
I	4546342	4546605
I	4546776	4546937
I	4547414	4547651
I	4547682	4547784
I	4548007	4548511
I	4716172	4716298
I	4817305	4817407
I	4958791	4959929
I	4960034	4960215
I	4960318	4961313
I	4962050	4962241
I	5142433	5142688
I	5175746	5175911
I	5176207	5176332
I	5368767	5369088
I	5585303	5585472
I	5621578	5621819
I	5641599	5641734
I	5745943	5746070
I	5762988	5763141
I	5779550	5779655
I	5780099	5780333
I	5974975	5975139
I	5975322	5975568
I	5977225	5977330
I	6181866	6182156
I	6223129	6223247
I	6230809	6230936
I	6393073	6393348
I	6393428	6393678
I	6603277	6603406
I	6771940	6772345
I	6772616	6772847
I	6772917	6773545
I	6773581	6774071
I	6932533	6932651
I	7003612	7003713
I	7293012	7293212
I	7330962	7331102
I	7403446	7403576
I	7722085	7722205
I	7722287	7722644
I	7722688	7722889
I	8213770	8213950
I	8280061	8280191
I	8392036	8392175
I	8856406	8856512
I	9301339	9301518
I	9328418	9328567
I	9346281	9346393
I	9497599	9497708
I	9500069	9500225
I	9506050	9506198
I	9591207	9591333
I	9636882	9637065
I	9637122	9637276
I	9637310	9637781
I	9817260	9817399
I	9817952	9818077
I	9818156	9818269
I	9818556	9818684
I	9819551	9819671
I	9989259	9989570
I	10130585	10130740
I	10130863	10131239
I	10131344	10131463
I	10131507	10131880
I	10131958	10132146
I	10132540	10132692
I	10132792	10132909
I	10239456	10239990
I	10240093	10240459
I	10240596	10241432
I	10268843	10268988
I	10271220	10271425
I	10271537	10271662
I	10271695	10271814
I	10271850	10272251
I	10272291	10272630
I	10272663	10272822
I	10272866	10273076
I	10273107	10273264
I	10273311	10273644
I	10273680	10274680
I	10274717	10276074
I	10291225	10291330
I	10302886	10303023
I	10420473	10420624
I	10469054	10469405
I	10485609	10485812
I	10495353	10495497
I	10565305	10565433
I	10636063	10636214
I	10678210	10678311
I	10858022	10858281
I	10911157	10911410
I	10913867	10914208
I	10945898	10946058
I	10946354	10946531
I	10946572	10947023
I	10947173	10947298
I	10947339	10947569
I	10947682	10948657
I	10948750	10948864
I	10948986	10949092
I	10949122	10949346
I	10949774	10949962
I	10949996	10950145
I	10950247	10950652
I	10950690	10950821
I	10950877	10951380
I	10951419	10951652
I	10951684	10951810
I	10951850	10952358
I	10952500	10952779
I	10952937	10953205
I	11064377	11064666
I	11165056	11165158
I	11171441	11171596
I	11172232	11172394
I	11215427	11215558
I	11238073	11238328
I	11273757	11274931
I	11357322	11357509
I	11427028	11427204
I	11445984	11446132
I	11446599	11446772
I	11454470	11454596
I	11657153	11657563
I	11687361	11687600
I	11694879	11695063
I	11746243	11746371
I	11849597	11851057
I	11851118	11851349
I	11881892	11881994
I	12018882	12018983
I	12106284	12106463
I	12129301	12129789
I	12190728	12191152
I	12191714	12191816
I	12598501	12598678
I	12598708	12598908
I	12677081	12677261
I	12707056	12707188
I	12708741	12708890
I	12752399	12752506
I	12754529	12754655
I	12840334	12840438
I	12852275	12852536
I	12886941	12887114
I	12887216	12887403
I	12899386	12899881
I	13002759	13002892
I	13085526	13085728
I	13188438	13188539
I	13224428	13224965
I	13225028	13225131
I	13225212	13225422
I	13276973	13277102
I	13277139	13277621
I	13404295	13404518
I	13447517	13447622
I	13448250	13448383
I	13454384	13454766
I	13456369	13457795
I	13457874	13458080
I	13573217	13573340
I	13597690	13597820
I	13608651	13608756
I	13622828	13622995
I	13630443	13630634
I	13739762	13740082
I	13740365	13740552
I	13740661	13741832
I	13741864	13742180
I	13748257	13748447
I	13830151	13830284
I	13854222	13854448
I	13864084	13864314
I	13892416	13892522
I	13924481	13924876
I	13969465	13969703
I	13973731	13973833
I	13977873	13978086
I	13991791	13992087
I	14087243	14087421
I	14090482	14090583
I	14093807	14093935
I	14094819	14095185
I	14095371	14095597
I	14128135	14128277
I	14128325	14128533
I	14285457	14285891
I	14340224	14340376
I	14341316	14341466
I	14414463	14414593
I	14455011	14455162
I	14456475	14456625
I	14574092	14574245
I	14574277	14574586
I	14632342	14632498
I	14643509	14643634
I	14885271	14885680
I	14885715	14886549
I	14886579	14887038
I	14887079	14887744
I	14887776	14890039
I	14890078	14890703
I	14890912	14891287
I	14891335	14891441
I	15061366	15061624
I	15068564	15068719
I	15072045	15072321
II	170	400
II	16350	16486
II	16566	16744
II	16822	17071
II	17238	17345
II	17541	17863
II	270624	270751
II	274124	274263
II	289188	289292
II	464555	464712
II	474783	474922
II	478734	478954
II	479000	479374
II	479410	479670
II	479704	479974
II	480064	480173
II	500849	501018
II	501054	501404
II	501441	501582
II	501621	501862
II	501893	502164
II	502208	502373
II	502459	502624
II	586947	587105
II	645124	645247
II	703081	703185
II	708647	708751
II	865299	865402
II	887353	887582
II	893078	893231
II	949618	949799
II	1002978	1003315
II	1004536	1006544
II	1007818	1009215
II	1013647	1014021
II	1014076	1015000
II	1019462	1019812
II	1019929	1020785
II	1064323	1064446
II	1073308	1073515
II	1250492	1250621
II	1250799	1250914
II	1251115	1251381
II	1252888	1253042
II	1290076	1290284
II	1303604	1303754
II	1304057	1304522
II	1308196	1308554
II	1328394	1328512
II	1421502	1421608
II	1421690	1422089
II	1447360	1447462
II	1447657	1447782
II	1447855	1448018
II	1448050	1448235
II	1449361	1449491
II	1449578	1449896
II	1449987	1450204
II	1450674	1450782
II	1451352	1451489
II	1455733	1455961
II	1459348	1459448
II	1459823	1459953
II	1461106	1461392
II	1461525	1461658
II	1486531	1486771
II	1511295	1511427
II	1511466	1511706
II	1512707	1512870
II	1657643	1657881
II	1657960	1658500
II	1727740	1727973
II	1888648	1888802
II	1896359	1896464
II	1902539	1902674
II	1956751	1956882
II	1957419	1957654
II	1999082	1999289
II	2017376	2018142
II	2018975	2019312
II	2023117	2023272
II	2046777	2046949
II	2068252	2068354
II	2155130	2155392
II	2155572	2155734
II	2156617	2156777
II	2158479	2158613
II	2160598	2160874
II	2163091	2163248
II	2163546	2163830
II	2163971	2164201
II	2164254	2164435
II	2164487	2164796
II	2322008	2322140
II	2403452	2403603
II	2471881	2471997
II	2505467	2505706
II	2514397	2514573
II	2553747	2553847
II	2639696	2639884
II	2674396	2674534
II	2712624	2712738
II	2761973	2762081
II	2801326	2801555
II	2869035	2869193
II	2957398	2957511
II	2980517	2980645
II	2980678	2981473
II	2981523	2982009
II	2982133	2982284
II	2996198	2996446
II	3041800	3042120
II	3042177	3042456
II	3102504	3102760
II	3106169	3106644
II	3106676	3107159
II	3124194	3124433
II	3226883	3227204
II	3227687	3227796
II	3228059	3228298
II	3228380	3228659
II	3231583	3231822
II	3231858	3231985
II	3232995	3233126
II	3235090	3235256
II	3290166	3290302
II	3290597	3290716
II	3316494	3316735
II	3317183	3317528
II	3400897	3401025
II	3464799	3464953
II	3465206	3465374
II	3465741	3466575
II	3466622	3466751
II	3466867	3467012
II	3467053	3467176
II	3467324	3467846
II	3467941	3468626
II	3468804	3468961
II	3469072	3469323
II	3734416	3734603
II	3754524	3754765
II	3754863	3755071
II	3755181	3755385
II	3804590	3804743
II	3930124	3930260
II	3937953	3938247
II	3939676	3939806
II	3939922	3940228
II	3940283	3940398
II	3940646	3941100
II	3942245	3942386
II	3942834	3943040
II	3943161	3943302
II	3944463	3944597
II	3944949	3945078
II	4259953	4260055
II	4260112	4260552
II	4284696	4284804
II	4309163	4309502
II	4415188	4415325
II	4415441	4415565
II	4442636	4442781
II	5097294	5097728
II	5097759	5097944
II	5144252	5144581
II	5144630	5145044
II	5145081	5145409
II	5145468	5145668
II	5145713	5145940
II	5145986	5146184
II	5146228	5146487
II	5146517	5146798
II	5252027	5252127
II	5818620	5818780
II	6013874	6014216
II	6082054	6082179
II	6239830	6239984
II	6505570	6505679
II	6505865	6505965
II	6506303	6506547
II	6506701	6506967
II	6507006	6507138
II	6507293	6507414
II	6507631	6507850
II	6508169	6508431
II	6509134	6509236
II	6938067	6938226
II	6938555	6938715
II	6938917	6939203
II	6968346	6968472
II	7079214	7079427
II	7079486	7080620
II	7444451	7444665
II	7444722	7445009
II	7445108	7445465
II	7450496	7450930
II	7451991	7452305
II	7452436	7452708
II	7452769	7452869
II	7502691	7503336
II	7503387	7503662
II	7503717	7503991
II	7894736	7895057
II	8268923	8269024
II	8287550	8287685
II	8288343	8288581
II	8288638	8288789
II	8288819	8288921
II	8288958	8289335
II	8289366	8289575
II	8289752	8289905
II	8290028	8290312
II	8290348	8290468
II	8290501	8290766
II	8290986	8291251
II	8291292	8291419
II	8291479	8291586
II	8291679	8291822
II	8291931	8292211
II	8292664	8292766
II	8313229	8313365
II	8423517	8423971
II	9102650	9102801
II	9301954	9302086
II	9404740	9405319
II	9807854	9807959
II	9812991	9813106
II	9814294	9814426
II	9818955	9819081
II	9819501	9819629
II	9820672	9820779
II	9824682	9824860
II	9825183	9825293
II	10247687	10247837
II	10248045	10248197
II	10248307	10248480
II	10335907	10336345
II	10380306	10380503
II	10381650	10381823
II	11050605	11050707
II	11124197	11124299
II	11137276	11137408
II	11229650	11229844
II	11230211	11230420
II	11231864	11231964
II	11360641	11360748
II	11423360	11423515
II	11503747	11503880
II	11506708	11506811
II	11506886	11507014
II	11507062	11507179
II	11507215	11507363
II	11507713	11507845
II	11507875	11508028
II	11508154	11508389
II	11527781	11528240
II	11530087	11530309
II	11530571	11530687
II	11534509	11534939
II	11637905	11638088
II	11638521	11638621
II	11955162	11955263
II	11955308	11955826
II	11956374	11956483
II	11956522	11956759
II	11971324	11971428
II	12122719	12122878
II	12307475	12307627
II	12314914	12315043
II	12315073	12315372
II	12316923	12317181
II	12318076	12318180
II	12749656	12749815
II	12775568	12775888
II	12843672	12843935
II	12843990	12844151
II	12844251	12844415
II	12844446	12844930
II	12845309	12845509
II	12845853	12846017
II	12860270	12860484
II	12860514	12860834
II	12860910	12861110
II	13031799	13031926
II	13041395	13041821
II	13042680	13042786
II	13043185	13043288
II	13046701	13046858
II	13131517	13131732
II	13183469	13183760
II	13259944	13260093
II	13264141	13264278
II	13343617	13343772
II	13343865	13344121
II	13344175	13344381
II	13385098	13385234
II	13406780	13406990
II	13488298	13488407
II	13526001	13526151
II	13598573	13599348
II	13599434	13599799
II	13600161	13600322
II	13647536	13647665
II	13650186	13650311
II	13650535	13650786
II	13651078	13651226
II	13651639	13651828
II	13654558	13654686
II	13654946	13655235
II	13817686	13818007
II	13818249	13818670
II	13819490	13819776
II	13820063	13820601
II	13821122	13821497
II	13821685	13822107
II	13822926	13823306
II	13823499	13824044
II	13824660	13825213
II	13825374	13825769
II	13826536	13827029
II	13827182	13827639
II	13828139	13828623
II	13859264	13859601
II	13928986	13929117
II	13985879	13985979
II	14000188	14000293
II	14001051	14001294
II	14022793	14022920
II	14024081	14024491
II	14025674	14025807
II	14084336	14084706
II	14142172	14142420
II	14166477	14166608
II	14293836	14294071
II	14323810	14323928
II	14323999	14324106
II	14324137	14324299
II	14324558	14324702
II	14325067	14325231
II	14325284	14325611
II	14325750	14325865
II	14326145	14326294
II	14326425	14326527
II	14326707	14326842
II	14327117	14327242
II	14327278	14327432
II	14327987	14328298
II	14328342	14328546
II	14328806	14328926
II	14328975	14329084
II	14329272	14329466
II	14329929	14330069
II	14330276	14330422
II	14330920	14331097
II	14331737	14331901
II	14337666	14337773
II	14337803	14338498
II	14338533	14338750
II	14338797	14339199
II	14346111	14346531
II	14562234	14562467
II	14562739	14563124
II	14563641	14563760
II	14635831	14635981
II	14762570	14762705
II	15052788	15053127
II	15062208	15062369
II	15145423	15145527
II	15199390	15199519
II	15199916	15200047
II	15200095	15200228
II	15253429	15253588
III	57808	58060
III	58486	58594
III	121249	121402
III	134610	134759
III	151105	151233
III	234466	234614
III	245656	245792
III	257220	257338
III	279627	279730
III	388340	388496
III	388583	388723
III	388944	389103
III	389601	389907
III	389950	390099
III	390146	390266
III	390374	390479
III	390742	390895
III	390945	391074
III	396746	396879
III	492794	492954
III	931078	931332
III	931464	931695
III	958808	958937
III	959463	959568
III	1020444	1020618
III	1088653	1089143
III	1089348	1089808
III	1089942	1090095
III	1090854	1090966
III	1092028	1092142
III	1174521	1174731
III	1184344	1184471
III	1245466	1245638
III	1245668	1245824
III	1245976	1246395
III	1246428	1246721
III	1246751	1246898
III	1299717	1299840
III	1300078	1300209
III	1300271	1300509
III	1300954	1301080
III	1301122	1301408
III	1302165	1302348
III	1303002	1303141
III	1441129	1441258
III	1463710	1463816
III	1477943	1478049
III	1487783	1488044
III	1491836	1491952
III	1494294	1494399
III	1497077	1497196
III	1503216	1503350
III	1505607	1505752
III	1530618	1530730
III	1537241	1537361
III	1541458	1541589
III	1552237	1552337
III	1553311	1553470
III	1556887	1557019
III	1559493	1559628
III	1562054	1562254
III	1656661	1656816
III	1656985	1657101
III	1671437	1671647
III	1699089	1699352
III	1699422	1699529
III	1761914	1762045
III	1809914	1810124
III	1810162	1810308
III	1832950	1833108
III	1837858	1838016
III	1843819	1843944
III	1848272	1848380
III	1863192	1863339
III	1870036	1870189
III	1872692	1872839
III	1875739	1875863
III	1904620	1904752
III	1948400	1948503
III	1985800	1986118
III	2074935	2075062
III	2077973	2078088
III	2078933	2079124
III	2080445	2080626
III	2081525	2081627
III	2180330	2180436
III	2186630	2186756
III	2195747	2195854
III	2254934	2255085
III	2255355	2255508
III	2348406	2348510
III	2357755	2357870
III	2377870	2377986
III	2394586	2394745
III	2416081	2416205
III	2416553	2416691
III	2496892	2497046
III	2497127	2497248
III	2498961	2499332
III	2500126	2500227
III	2582488	2582683
III	2741826	2741954
III	2742723	2742831
III	2742961	2743118
III	2743342	2743449
III	2789810	2789933
III	2804248	2804349
III	3026260	3026513
III	3332826	3332958
III	3336811	3337138
III	3454091	3454197
III	3499847	3499949
III	3837615	3837827
III	3847737	3847941
III	3855862	3856461
III	4369404	4369745
III	4378918	4379207
III	4479322	4479554
III	4480025	4480174
III	4675701	4675823
III	4749275	4749452
III	4751996	4752454
III	4752560	4752851
III	4783252	4784226
III	4784371	4784547
III	4784652	4785177
III	4785218	4785386
III	4830542	4830671
III	5031385	5031706
III	5055942	5056066
III	5353327	5353439
III	5353585	5353758
III	5354881	5355135
III	5355277	5355433
III	5355585	5355728
III	5355850	5356020
III	5356455	5356593
III	5356634	5356747
III	5357020	5357223
III	5357793	5357918
III	5358027	5358387
III	5358417	5358520
III	5360547	5360705
III	5410841	5410976
III	6012946	6013257
III	6065137	6065293
III	6065327	6065561
III	6065626	6065899
III	6152924	6153034
III	6185118	6185219
III	6185395	6185536
III	6185815	6185953
III	6504543	6505383
III	6551463	6551725
III	6574829	6574959
III	6575040	6575288
III	6632446	6632611
III	6648702	6648927
III	6685527	6685684
III	6774585	6776523
III	6919882	6919988
III	6982068	6982216
III	6984556	6985018
III	6985150	6985332
III	7126212	7126427
III	7386603	7386776
III	7423390	7423492
III	7425750	7425874
III	7429737	7429850
III	7430828	7430980
III	7436830	7436942
III	7438675	7438793
III	7442462	7442586
III	7444603	7444785
III	7444845	7444946
III	7445077	7445251
III	7445312	7445413
III	7445594	7445811
III	7445860	7446011
III	7446380	7446717
III	7446825	7446979
III	7447256	7447389
III	7447600	7447870
III	7447912	7448103
III	7452176	7452592
III	7452634	7453326
III	7476858	7476961
III	7594597	7595134
III	7595923	7596077
III	7596792	7597018
III	7602284	7602393
III	7602425	7602528
III	7668718	7668923
III	7670452	7670659
III	7708675	7708953
III	7713017	7713193
III	7715420	7715568
III	7715709	7715814
III	7715867	7715990
III	7716079	7716260
III	7953769	7953896
III	8334639	8334931
III	8695113	8695266
III	8695601	8696058
III	8813383	8813507
III	8862146	8862961
III	8863001	8863879
III	8901241	8901365
III	8959375	8959577
III	9417474	9417663
III	9504194	9504319
III	9674793	9674894
III	9835995	9836101
III	9893717	9893817
III	9894244	9894454
III	9940405	9940568
III	10050193	10050344
III	10053104	10053210
III	10054157	10054264
III	10123508	10123755
III	10145771	10145981
III	10148655	10148923
III	10149111	10149348
III	10221256	10221357
III	10224659	10224836
III	10225071	10225357
III	10225715	10225859
III	10242622	10242757
III	10266887	10267019
III	10436148	10437134
III	10438081	10438288
III	10476139	10476371
III	10569258	10569362
III	10687613	10687855
III	10750164	10750279
III	10750683	10751718
III	10752209	10752415
III	10793249	10793353
III	10805274	10805376
III	10810916	10811094
III	10811175	10811318
III	10847180	10847312
III	11004543	11004713
III	11004754	11004893
III	11004939	11005157
III	11005660	11005852
III	11005965	11006197
III	11033417	11033523
III	11108654	11108879
III	11113031	11113160
III	11253593	11253737
III	11514715	11514845
III	11517815	11517938
III	11582504	11582765
III	11594119	11594297
III	11594617	11594737
III	11595505	11595652
III	11596413	11596600
III	11597071	11597172
III	11597207	11597662
III	11598500	11598617
III	11598786	11598951
III	11600272	11600406
III	11601285	11601463
III	11601503	11601687
III	11601731	11601857
III	11605613	11607168
III	11642086	11642190
III	11642864	11642964
III	11645471	11645603
III	11646428	11646565
III	11669928	11670035
III	11735100	11735345
III	11735585	11735748
III	11736234	11736818
III	11896109	11896213
III	11939179	11939444
III	11940029	11940236
III	11952340	11953135
III	11959008	11959115
III	12042170	12042296
III	12059547	12059647
III	12061872	12061978
III	12099301	12099482
III	12099573	12100165
III	12172347	12172691
III	12172724	12172989
III	12190616	12190763
III	12210512	12210615
III	12211923	12212047
III	12212151	12212384
III	12227961	12228067
III	12239162	12239289
III	12240056	12240158
III	12247336	12247439
III	12269811	12269948
III	12302078	12302181
III	12356005	12356107
III	12382943	12383079
III	12386666	12387004
III	12414507	12414635
III	12476304	12476439
III	12476483	12476723
III	12477301	12477430
III	12477507	12477659
III	12477803	12477937
III	12626935	12627042
III	12648947	12649256
III	12656838	12656965
III	12657109	12657218
III	12665769	12665900
III	12684666	12684932
III	12685380	12685490
III	12696625	12696729
III	12702763	12702947
III	12705542	12705739
III	12710651	12710765
III	12740342	12740450
III	12790364	12790496
III	12868319	12868486
III	12877893	12878102
III	12878158	12878382
III	12878413	12878546
III	12878601	12879014
III	12879133	12879308
III	12879352	12880374
III	12880408	12880563
III	12970107	12970316
III	12973974	12974158
III	13076689	13076791
III	13077114	13077217
III	13080968	13081087
III	13085092	13085213
III	13099473	13099578
III	13155288	13155528
III	13201066	13201222
III	13229780	13229971
III	13242078	13242312
III	13242467	13242678
III	13242726	13243047
III	13245076	13245188
III	13414902	13415031
III	13416133	13416279
III	13476118	13476271
III	13585326	13585505
III	13585597	13585718
III	13585778	13585931
III	13586310	13586415
III	13586998	13587109
III	13588079	13588209
III	13588265	13588446
III	13588907	13589035
III	13590211	13590394
III	13592236	13592341
III	13593266	13593384
III	13593836	13593949
III	13593983	13594111
III	13595479	13595659
III	13598730	13598896
III	13600586	13600692
III	13601006	13601452
III	13612070	13612201
III	13644843	13645025
IV	224067	224194
IV	229883	230418
IV	230468	230883
IV	239251	239428
IV	335439	335754
IV	335897	336037
IV	349971	350100
IV	592804	592931
IV	593449	593603
IV	688873	688982
IV	689974	690107
IV	690253	690374
IV	691802	691921
IV	692258	692377
IV	692912	693061
IV	693390	693736
IV	693924	694040
IV	694071	694267
IV	694535	694647
IV	695456	695623
IV	695780	695975
IV	696005	696223
IV	696408	696522
IV	696884	697017
IV	779359	779467
IV	891171	891321
IV	891492	892628
IV	895342	895468
IV	895656	896748
IV	899518	899629
IV	899805	900770
IV	900838	900952
IV	903664	903781
IV	903951	905097
IV	907829	907936
IV	908119	909058
IV	909112	909251
IV	1030698	1030801
IV	1061857	1061980
IV	1104075	1104182
IV	1125729	1125889
IV	1180963	1181250
IV	1185647	1185829
IV	1271035	1271267
IV	1271790	1272000
IV	1272030	1272133
IV	1272191	1272348
IV	1298108	1298266
IV	1299446	1299558
IV	1304713	1304832
IV	1306536	1306690
IV	1324498	1324630
IV	1327131	1327264
IV	1336139	1336318
IV	1336926	1337081
IV	1338121	1338280
IV	1352555	1352694
IV	1422530	1422636
IV	1429934	1430058
IV	1439434	1439639
IV	1502688	1502901
IV	1512164	1512272
IV	1543979	1544105
IV	1703163	1703270
IV	1703315	1703443
IV	1704497	1704607
IV	1715026	1715130
IV	1719765	1719894
IV	1810635	1810765
IV	1829607	1829823
IV	1877974	1878316
IV	1949885	1950272
IV	1951192	1951295
IV	1952187	1952468
IV	2213708	2213844
IV	2397382	2397673
IV	2397754	2398102
IV	2404842	2404945
IV	2406132	2406287
IV	2648002	2648107
IV	2674073	2674178
IV	2728076	2728179
IV	2732962	2733204
IV	2828594	2829109
IV	2829638	2829763
IV	2902539	2902697
IV	2910469	2910811
IV	2911007	2911171
IV	2937018	2937145
IV	3022756	3022929
IV	3031094	3031374
IV	3050606	3050793
IV	3147198	3147477
IV	3166528	3166631
IV	3193978	3194081
IV	3206319	3206860
IV	3207041	3207199
IV	3207275	3207534
IV	3207790	3208035
IV	3208106	3208277
IV	3208493	3208842
IV	3208908	3209114
IV	3209152	3209466
IV	3320096	3320231
IV	3320392	3320875
IV	3321231	3321352
IV	3324728	3325008
IV	3327591	3327807
IV	3366670	3367096
IV	3394724	3394825
IV	3727633	3727848
IV	3790352	3790478
IV	4070333	4070437
IV	4180361	4180475
IV	4181275	4184136
IV	4401607	4401923
IV	4416737	4416924
IV	4417351	4417474
IV	4418043	4418263
IV	4418420	4418606
IV	4419748	4419848
IV	4420082	4420238
IV	4420983	4421130
IV	4421300	4421416
IV	4421498	4422058
IV	4658340	4658494
IV	4716106	4716226
IV	4717026	4719910
IV	5060041	5060276
IV	5089882	5089990
IV	5251135	5251239
IV	5299054	5299420
IV	5308656	5308799
IV	5465611	5465726
IV	5465890	5466016
IV	5466169	5466391
IV	5484207	5484310
IV	5484495	5484595
IV	5487017	5487296
IV	5691428	5691530
IV	5878182	5878427
IV	6090357	6090593
IV	6234331	6234553
IV	6234619	6234720
IV	6358708	6358845
IV	6359601	6359726
IV	6360664	6360796
IV	6360926	6361048
IV	6483185	6483486
IV	6590869	6591018
IV	6594709	6594914
IV	6599231	6599390
IV	6668472	6668572
IV	6669695	6669944
IV	6670089	6670280
IV	6670677	6670821
IV	6670853	6671053
IV	6673129	6673447
IV	6673860	6673982
IV	6674589	6674705
IV	6674846	6675027
IV	6675165	6675328
IV	6675945	6676077
IV	6676175	6676278
IV	6683315	6683425
IV	6683836	6683938
IV	6690477	6690594
IV	6697959	6698077
IV	6709317	6709424
IV	6713283	6713402
IV	6716712	6716828
IV	6721720	6721871
IV	6729199	6729396
IV	6729508	6729803
IV	6730100	6730297
IV	6731976	6732120
IV	6884419	6884601
IV	6884638	6884831
IV	6902018	6902121
IV	6921847	6922122
IV	6922266	6922646
IV	7146994	7147146
IV	7344305	7344512
IV	7485804	7486184
IV	7566289	7566396
IV	7566709	7566811
IV	7567164	7567490
IV	7591288	7592112
IV	7592160	7593480
IV	7593599	7594510
IV	7594846	7596979
IV	7597012	7597576
IV	7597653	7599861
IV	7699144	7699249
IV	7699498	7699638
IV	7699734	7699862
IV	7734915	7735665
IV	7735789	7736000
IV	8256057	8256190
IV	8331098	8331412
IV	8331589	8331955
IV	8333665	8333902
IV	8334299	8334722
IV	8335331	8335667
IV	8335894	8336345
IV	8392423	8393021
IV	8418167	8418792
IV	8566438	8566553
IV	8734462	8734589
IV	8734711	8734863
IV	8960668	8960819
IV	9013951	9014146
IV	9014802	9015081
IV	9045712	9046335
IV	9046375	9046981
IV	9047071	9047185
IV	9047219	9047381
IV	9047433	9047711
IV	9047748	9048180
IV	9048213	9048724
IV	9048860	9048961
IV	9049002	9049105
IV	9049154	9049432
IV	9194722	9195311
IV	9222197	9222502
IV	9228196	9228300
IV	9458581	9458710
IV	10042749	10042928
IV	10116410	10116545
IV	10654258	10654358
IV	10658379	10658555
IV	10681889	10682048
IV	10943561	10944101
IV	10945639	10945810
IV	10945864	10946146
IV	10965999	10966126
IV	11033649	11034136
IV	11034182	11034545
IV	11034661	11035946
IV	11071841	11071947
IV	11072288	11072394
IV	11178917	11179036
IV	11324032	11324425
IV	11324624	11325062
IV	11325938	11326245
IV	11326515	11326987
IV	11337804	11338251
IV	11338474	11338759
IV	11339673	11340030
IV	11340321	11340739
IV	11400351	11400770
IV	11400997	11401404
IV	11406432	11406846
IV	11407048	11407394
IV	11409526	11409650
IV	11467983	11468225
IV	11468946	11469076
IV	11608940	11609044
IV	11610382	11610507
IV	11610577	11610811
IV	11611696	11611797
IV	11612053	11612155
IV	11612732	11612875
IV	11612929	11613029
IV	11613198	11613298
IV	11613957	11614069
IV	11615179	11615361
IV	11616223	11616352
IV	11827242	11827463
IV	11837902	11838034
IV	12169274	12169502
IV	12169534	12169678
IV	12169807	12169945
IV	12170117	12170242
IV	12224568	12224917
IV	12314486	12314594
IV	12314642	12314797
IV	12316331	12316614
IV	12316830	12316982
IV	12317523	12317658
IV	12317795	12317918
IV	12318020	12318133
IV	12318268	12318413
IV	12318456	12318753
IV	12318936	12319039
IV	12319221	12319364
IV	12510160	12510812
IV	12510889	12511549
IV	12511695	12511799
IV	12607683	12607800
IV	12608970	12609191
IV	12617031	12617153
IV	12621419	12621783
IV	12730457	12730676
IV	12730767	12730881
IV	12730931	12731400
IV	12731643	12732252
IV	12732282	12732723
IV	12733575	12733776
IV	12733824	12734032
IV	12886564	12886700
IV	12932143	12932277
IV	12933886	12934251
IV	13115352	13115847
IV	13292789	13292910
IV	13360458	13360585
IV	13360639	13360926
IV	13360959	13361337
IV	13361638	13361999
IV	13456261	13456363
IV	13629080	13629221
IV	13635552	13635772
IV	13635974	13636128
IV	13815274	13817021
IV	13852798	13852988
IV	13909729	13910301
IV	13910797	13910932
IV	13913490	13913621
IV	13947143	13947271
IV	13947840	13948025
IV	14079589	14079689
IV	14113885	14114016
IV	14138025	14138152
IV	14138328	14138572
IV	14205778	14206587
IV	14209254	14209521
IV	14211114	14211231
IV	14211643	14211763
IV	14211937	14212089
IV	14212129	14212229
IV	14212290	14212460
IV	14212491	14212602
IV	14212698	14212825
IV	14213097	14213299
IV	14248234	14248362
IV	14373715	14373856
IV	14418089	14418274
IV	14442552	14442757
IV	14442927	14443199
IV	14552283	14552399
IV	14718310	14718431
IV	14780239	14780357
IV	14781226	14781406
IV	14910801	14910902
IV	14948371	14948480
IV	15043885	15044022
IV	15197231	15197362
IV	15199499	15199634
IV	15199723	15199883
IV	15289944	15290460
IV	15290518	15290805
IV	15292485	15293380
IV	15342463	15342606
IV	15342792	15342910
IV	15343049	15343343
IV	15343646	15343758
IV	15343895	15343999
IV	15409379	15409723
IV	15437404	15437515
IV	15502019	15502177
IV	15512112	15512361
IV	15512468	15512639
IV	15512853	15513000
IV	15519313	15519590
IV	15519641	15519872
IV	15529356	15529515
IV	15555759	15555913
IV	15579199	15579355
IV	15579409	15580038
IV	15590897	15591636
IV	15593942	15594553
IV	15594657	15594787
IV	15595688	15596277
IV	15636073	15636194
IV	15636225	15636326
IV	15636631	15636794
IV	15648703	15648831
IV	15710343	15710464
IV	15715612	15715741
IV	15760812	15760969
IV	15820443	15820545
IV	15859212	15859341
IV	15865725	15865836
IV	16209562	16209700
IV	16244244	16244429
IV	16244468	16245269
IV	16468327	16468464
IV	16680267	16680374
IV	16747062	16747226
IV	16765192	16765294
IV	16841453	16841582
IV	16867019	16867155
IV	16893186	16893320
IV	16912231	16912335
IV	16963592	16963737
IV	16963811	16963950
IV	16964054	16964450
IV	16964493	16964877
IV	17006284	17006466
IV	17007212	17007573
IV	17128287	17128526
IV	17128562	17128946
IV	17128976	17129121
IV	17138621	17138768
IV	17138900	17139296
IV	17139402	17139647
IV	17139753	17139918
IV	17492298	17492525
IV	17492560	17493544
V	51724	51875
V	212920	213025
V	247548	247654
V	298805	298950
V	313464	313604
V	657917	658044
V	686035	686144
V	740628	740835
V	777120	777268
V	936858	936966
V	973854	973980
V	976973	977075
V	1104327	1104717
V	1104760	1104917
V	1110480	1110634
V	1197260	1197360
V	1201849	1202220
V	1202251	1202681
V	1202722	1203014
V	1203052	1203522
V	1203567	1203759
V	1203789	1203951
V	1204194	1204416
V	1604808	1604948
V	1693596	1693700
V	1727618	1727787
V	1827601	1827807
V	1827856	1828000
V	1901264	1901372
V	1918693	1918822
V	2052390	2052618
V	2077017	2077237
V	2241590	2241768
V	2371733	2371834
V	2598852	2599029
V	2599127	2599279
V	2599662	2599775
V	2794416	2794547
V	2886356	2886644
V	2923890	2923994
V	3056125	3056243
V	3293154	3293370
V	3559054	3559178
V	3559277	3559408
V	3559705	3559855
V	3597119	3597303
V	3734550	3734720
V	3895452	3895553
V	3925465	3925599
V	3985296	3985445
V	3985476	3985580
V	3986379	3986486
V	4171197	4171325
V	4215947	4216176
V	4333496	4333696
V	4334331	4334584
V	4334743	4334872
V	4334903	4335200
V	4335662	4335921
V	4336032	4336206
V	4336312	4336495
V	4380127	4380243
V	4471828	4471954
V	4472111	4472274
V	4472363	4472518
V	4472549	4472652
V	4572493	4572610
V	4652703	4652828
V	4749453	4749558
V	5073048	5073377
V	5073582	5073786
V	5074666	5074770
V	5074802	5074955
V	5075516	5075632
V	5075700	5075810
V	5075902	5076017
V	5150371	5150473
V	5160420	5161710
V	5213648	5213761
V	5283086	5283222
V	5283261	5283934
V	5283971	5284121
V	5284166	5284271
V	5284329	5284934
V	5284964	5285141
V	5285302	5285712
V	5466970	5467152
V	5467242	5467342
V	5467479	5467599
V	5480080	5480208
V	5588117	5588321
V	5588368	5588660
V	5646779	5646974
V	5861251	5861402
V	6038943	6039068
V	6039999	6040151
V	6177189	6178135
V	6178747	6178925
V	6178963	6179389
V	6179553	6180182
V	6180214	6181034
V	6181746	6181900
V	6219922	6220103
V	6672022	6672166
V	6672204	6672333
V	6715401	6715559
V	6715827	6716007
V	6868726	6868883
V	6942297	6942485
V	7549799	7549919
V	7567646	7567828
V	7568742	7569238
V	7992974	7993325
V	8286403	8286520
V	8286931	8287061
V	8302856	8303120
V	8532454	8532563
V	8532599	8532902
V	8533128	8533571
V	8534356	8534768
V	8535042	8535358
V	8536291	8536514
V	8699206	8699308
V	8699358	8699551
V	8699640	8699783
V	8699863	8700625
V	8700756	8701370
V	8701424	8701849
V	8701896	8702343
V	8702422	8702606
V	8706903	8707071
V	8708413	8708515
V	8735651	8735755
V	8750840	8750943
V	8825307	8825440
V	8826087	8826286
V	8826441	8826594
V	8827638	8827762
V	8827919	8828022
V	8831833	8831950
V	8836729	8836874
V	8847106	8847462
V	8847813	8848194
V	8849590	8850058
V	8850201	8850670
V	8852771	8853189
V	8853386	8853874
V	8867430	8867536
V	8870030	8870132
V	8878920	8879076
V	8889434	8889538
V	8889770	8890326
V	8891688	8892259
V	8892291	8892747
V	8894865	8895232
V	8895484	8895864
V	8895895	8896003
V	8897345	8897821
V	8898085	8898404
V	9200007	9200119
V	9566551	9566699
V	9567280	9567551
V	9854738	9854901
V	9980628	9980728
V	10136633	10136738
V	10341026	10341240
V	10446750	10447099
V	10449207	10450516
V	10610670	10610798
V	10808887	10809001
V	11057545	11057666
V	11108043	11108202
V	11108541	11108699
V	11109017	11109117
V	11273705	11273813
V	11273854	11274095
V	11274226	11274336
V	11477923	11478055
V	11607010	11607199
V	11979911	11980040
V	12373580	12373708
V	12855046	12855218
V	12865690	12865846
V	12865876	12865977
V	12955579	12956021
V	12958216	12958338
V	13115510	13115730
V	13239396	13239530
V	13239613	13239761
V	13245752	13245853
V	13366180	13366309
V	13389749	13389981
V	13438240	13438395
V	13527615	13527763
V	13922919	13923084
V	14028292	14028418
V	14030610	14030853
V	14107683	14107949
V	14107996	14108169
V	14198198	14198329
V	14211380	14211583
V	14348014	14348447
V	14348653	14348816
V	14357225	14357535
V	14396059	14396176
V	14443697	14443975
V	14468391	14468492
V	14471000	14471131
V	14741373	14741511
V	14741791	14741918
V	14742003	14742111
V	14742154	14742271
V	14742310	14742425
V	14742465	14742572
V	14742623	14742728
V	14742764	14742870
V	14742919	14743030
V	14743066	14743166
V	14743394	14743552
V	14743593	14743742
V	14743937	14744038
V	14744438	14744562
V	14750553	14751262
V	14754587	14754687
V	14755385	14755516
V	14755550	14755824
V	14755858	14756203
V	14756235	14757373
V	14759739	14760024
V	14765549	14765791
V	14766421	14766717
V	14766851	14766965
V	14767425	14767628
V	14767658	14767845
V	14768054	14768352
V	14768399	14768702
V	14768775	14769075
V	14769170	14769555
V	14880215	14880322
V	14882821	14882924
V	14886570	14886756
V	14889175	14889327
V	14944384	14944498
V	14944857	14945018
V	15107703	15107994
V	15108057	15108293
V	15110441	15110567
V	15110824	15110925
V	15114194	15114369
V	15116134	15116442
V	15169924	15170078
V	15770715	15771070
V	15944733	15944957
V	15945202	15945338
V	15945383	15945576
V	16039970	16040150
V	16040547	16041010
V	16041658	16042089
V	16042350	16042504
V	16330618	16330724
V	16471719	16471830
V	16537722	16537958
V	16539605	16539708
V	16552753	16552981
V	16563579	16563687
V	16566352	16566457
V	16604598	16604763
V	16616966	16617196
V	17095582	17096352
V	17096404	17096900
V	17096982	17097295
V	17115215	17115374
V	17115673	17115860
V	17117655	17117789
V	17117823	17118277
V	17118329	17118504
V	17118628	17118764
V	17119764	17119920
V	17120728	17120890
V	17121030	17121211
V	17121522	17121675
V	17121716	17121865
V	17122552	17122837
V	17123517	17123621
V	17123655	17123864
V	17123973	17124144
V	17124454	17124770
V	17125373	17125577
V	17125676	17125788
V	17128017	17128347
V	17128415	17128529
V	17128744	17128873
V	17128914	17129296
V	17130086	17130300
V	17130690	17130839
V	17130906	17131060
V	17131120	17131277
V	17131705	17131853
V	17340613	17340770
V	17341105	17341236
V	17341304	17341523
V	17384146	17384255
V	17384731	17384835
V	17411876	17412224
V	17428630	17428811
V	17514596	17514699
V	17515517	17515852
V	17515887	17518409
V	17567798	17567908
V	17736281	17736447
V	17736536	17737673
V	17738021	17738154
V	17845053	17845322
V	17879363	17879474
V	17997386	17997516
V	17997975	17998084
V	17998122	17998250
V	17998531	17998713
V	18028022	18028151
V	18067074	18067265
V	18069066	18069247
V	18174307	18175550
V	18175669	18176097
V	18176158	18176504
V	18195613	18195722
V	18220466	18220618
V	18330123	18330247
V	18378253	18378362
V	18387978	18388105
V	18388343	18388502
V	18389563	18390072
V	18400716	18401023
V	18408513	18408669
V	18427506	18427957
V	18428093	18428430
V	18428589	18429152
V	18429202	18429374
V	18529754	18529880
V	18531611	18531774
V	18531947	18532097
V	18532294	18532396
V	18532612	18532718
V	18573214	18573346
V	18575107	18575386
V	18577723	18577901
V	18618858	18619612
V	18675942	18676759
V	18677059	18677625
V	18684250	18684595
V	18722758	18722862
V	18735943	18736072
V	18761699	18761912
V	18764652	18765350
V	18765461	18766186
V	18796131	18796237
V	18877452	18878483
V	18878519	18878673
V	18882326	18882442
V	18882535	18882647
V	18882688	18883168
V	18883266	18883684
V	18886204	18886315
V	18887426	18887746
V	18888675	18889173
V	18890100	18890225
V	18892813	18893042
V	18893841	18894076
V	18932897	18933023
V	18958487	18958779
V	18958812	18959264
V	18962130	18962318
V	18964272	18964451
V	18968081	18968697
V	18969900	18970294
V	18979588	18979786
V	18979823	18980188
V	18980221	18980327
V	18982236	18982827
V	18983042	18983454
V	18986896	18987074
V	18989223	18989820
V	18991343	18991462
V	18991606	18991883
V	18991938	18992076
V	18997025	18997177
V	18998798	18999049
V	18999086	18999228
V	18999740	18999883
V	19063611	19064083
V	19064127	19064437
V	19064467	19064924
V	19065042	19065146
V	19089527	19089681
V	19106024	19106155
V	19108190	19108317
V	19111091	19111368
V	19111417	19111760
V	19119688	19119901
V	19120007	19120489
V	19122108	19122734
V	19122823	19122923
V	19122976	19124322
V	19191100	19191269
V	19193635	19194174
V	19194204	19194393
V	19194423	19194912
V	19199158	19199504
V	19199615	19199871
V	19200004	19200435
V	19200475	19200642
V	19228962	19229168
V	19278425	19278532
V	19380116	19380371
V	19488226	19488601
V	19488765	19489064
V	19517674	19517800
V	19568955	19569343
V	19765634	19765738
V	19816322	19817275
V	19827622	19827737
V	19868047	19868295
V	19905471	19905609
V	19912949	19913053
V	19914429	19914561
V	19916009	19916110
V	19916293	19916393
V	19928483	19928645
V	19928686	19928842
V	19928882	19929062
V	19941028	19941213
V	19942955	19943649
V	19947632	19948295
V	20081150	20081324
V	20081395	20081595
V	20081681	20082030
V	20082125	20082560
V	20083598	20083700
V	20083989	20084229
V	20086984	20087288
V	20096724	20097552
V	20097606	20097929
V	20097961	20098196
V	20243534	20243911
V	20245440	20245818
V	20258740	20258898
V	20259100	20259385
V	20260351	20261304
V	20263250	20263781
V	20265907	20266096
V	20266360	20266464
V	20266772	20266874
V	20268245	20268475
V	20268523	20268813
V	20268850	20269187
V	20269228	20269853
V	20269888	20270156
V	20294959	20295065
V	20295231	20295367
V	20304841	20305095
V	20326728	20326933
V	20328457	20328595
V	20428738	20428860
V	20428913	20429020
V	20429063	20429222
V	20429444	20429583
V	20430221	20430489
V	20430552	20430667
[truncated: 327 more rows]
